# Supplementary material for: Sex-Biased Expression and Response of microRNAs in Neurological Diseases and Neurotrauma
Source: Int J Mol Sci. 2024 Feb 24;25(5):2648. doi: 10.3390/ijms25052648 (PMC10931569; doi:10.3390/ijms25052648)
Supplement: Supplementary file 1 [file ijms-25-02648-s001.zip]

Archive with 1 entries (1 files):
- ijms-2868750-supplementary.xlsx
