# Supplementary material for: Sex-Biased Expression and Response of microRNAs in Neurological Diseases and Neurotrauma
Source: Int J Mol Sci. 2024 Feb 24;25(5):2648. doi: 10.3390/ijms25052648 (PMC10931569; doi:10.3390/ijms25052648)
Supplement: Supplementary file 1 [file ijms-25-02648-s001.zip › ijms-2868750-supplementary.xlsx]

## Sheet: Human X-linked miRNAs
miRNA gene	Accession	Strand	miRNA	Confidence
hsa-let-7f-2	MI0000068	-	Let-7f-2	High
hsa-mir-105-1	MI0000111	-	miR-105-1	High
hsa-mir-105-2	MI0000112	-	miR-105-2	High
hsa-mir-106a	MI0000113	-	miR-106a	High
hsa-mir-1277	MI0006419	+	miR-1277	High
hsa-mir-1298	MI0003938	+	miR-1298	High
hsa-mir-188	MI0000484	+	miR-188	High
hsa-mir-18b	MI0001518	-	miR-18b	High
hsa-mir-1912	MI0008333	+	miR-1912	High
hsa-mir-19b-2	MI0000075	-	miR-19b-2	High
hsa-mir-20b	MI0001519	-	miR-20b	High
hsa-mir-2114	MI0010633	+	miR-2114	High
hsa-mir-221	MI0000298	-	miR-221	High
hsa-mir-222	MI0000299	-	miR-222	High
hsa-mir-223	MI0000300	+	miR-223	High
hsa-mir-224	MI0000301	-	miR-224	High
hsa-mir-361	MI0000760	-	miR-361	High
hsa-mir-362	MI0000762	+	miR-362	High
hsa-mir-363	MI0000764	-	miR-363	High
hsa-mir-374a	MI0000782	-	miR-374a	High
hsa-mir-374b	MI0005566	-	miR-374b	High
hsa-mir-421	MI0003685	-	miR-421	High
hsa-mir-424	MI0001446	-	miR-424	High
hsa-mir-450a-1	MI0001652	-	miR-450a-1	High
hsa-mir-450a-2	MI0003187	-	miR-450a-2	High
hsa-mir-450b	MI0005531	-	miR-450b	High
hsa-mir-452	MI0001733	-	miR-452	High
hsa-mir-500a	MI0003184	+	miR-500a	High
hsa-mir-501	MI0003185	+	miR-501	High
hsa-mir-502	MI0003186	+	miR-502	High
hsa-mir-503	MI0003188	-	miR-503	High
hsa-mir-504	MI0003189	-	miR-504	High
hsa-mir-506	MI0003193	-	miR-506	High
hsa-mir-508	MI0003195	-	miR-508	High
hsa-mir-509-1	MI0003196	-	miR-509-1	High
hsa-mir-509-2	MI0005530	-	miR-509-2	High
hsa-mir-509-3	MI0005717	-	miR-509-3	High
hsa-mir-510	MI0003197	-	miR-510	High
hsa-mir-513a-1	MI0003191	-	miR-513a-1	High
hsa-mir-513a-2	MI0003192	-	miR-513a-2	High
hsa-mir-513b	MI0006648	-	miR-513b	High
hsa-mir-513c	MI0006649	-	miR-513c	High
hsa-mir-514a-1	MI0003198	-	miR-514a-1	High
hsa-mir-514a-2	MI0003199	-	miR-514a-2	High
hsa-mir-514a-3	MI0003200	-	miR-514a-3	High
hsa-mir-514b	MI0014251	-	miR-514b	High
hsa-mir-532	MI0003205	+	miR-532	High
hsa-mir-542	MI0003686	-	miR-542	High
hsa-mir-545	MI0003516	-	miR-545	High
hsa-mir-548am	MI0016904	-	miR-548am	High
hsa-mir-548ax	MI0019286	-	miR-548ax	High
hsa-mir-651	MI0003666	+	miR-651	High
hsa-mir-652	MI0003667	+	miR-652	High
hsa-mir-660	MI0003684	+	miR-660	High
hsa-mir-664b	MI0019134	+	miR-664b	High
hsa-mir-676	MI0016436	+	miR-676	High
hsa-mir-766	MI0003836	-	miR-766	High
hsa-mir-767	MI0003763	-	miR-767	High
hsa-mir-888	MI0005537	-	miR-888	High
hsa-mir-892c	MI0022560	-	miR-892c	High
hsa-mir-92a-2	MI0000094	-	miR-92a-2	High
hsa-mir-98	MI0000100	-	miR-98	High
hsa-mir-4536-2	MI0019149	+	miR-4536-2	Low
hsa-mir-1184-1	MI0006277	-	miR-1184-1	-
hsa-mir-1184-2	MI0015971	-	miR-1184-2	-
hsa-mir-1184-3	MI0015972	+	miR-1184-3	-
hsa-mir-12129	MI0039731	+	miR-12129	-
hsa-mir-1264	MI0003758	+	miR-1264	-
hsa-mir-1321	MI0006652	+	miR-1321	-
hsa-mir-1468	MI0003782	-	miR-1468	-
hsa-mir-1587	MI0016905	+	miR-1587	-
hsa-mir-1911	MI0008332	+	miR-1911	-
hsa-mir-23c	MI0016010	-	miR-23c	-
hsa-mir-3202-1	MI0014252	+	miR-3202-1	-
hsa-mir-3202-2	MI0014253	-	miR-3202-2	-
hsa-mir-320d-2	MI0008192	-	miR-320d-2	-
hsa-mir-325	MI0000824	-	miR-325	-
hsa-mir-3672	MI0016073	+	miR-3672	-
hsa-mir-3690-1	MI0016091	+	miR-3690-1	-
hsa-mir-374c	MI0016684	+	miR-374c	-
hsa-mir-384	MI0001145	-	miR-384	-
hsa-mir-3915	MI0016420	-	miR-3915	-
hsa-mir-3937	MI0016593	+	miR-3937	-
hsa-mir-3978	MI0016996	+	miR-3978	-
hsa-mir-4328	MI0015904	-	miR-4328	-
hsa-mir-4329	MI0015901	-	miR-4329	-
hsa-mir-4330	MI0015902	+	miR-4330	-
hsa-mir-448	MI0001637	+	miR-448	-
hsa-mir-4536-1	MI0016906	-	miR-4536-1	-
hsa-mir-4666b	MI0019299	+	miR-4666b	-
hsa-mir-4767	MI0017408	+	miR-4767	-
hsa-mir-4768	MI0017409	+	miR-4768	-
hsa-mir-4769	MI0017410	+	miR-4769	-
hsa-mir-4770	MI0017411	-	miR-4770	-
hsa-mir-500b	MI0015903	+	miR-500b	-
hsa-mir-505	MI0003190	-	miR-505	-
hsa-mir-507	MI0003194	-	miR-507	-
hsa-mir-548aj-2	MI0016815	-	miR-548aj-2	-
hsa-mir-548an	MI0016907	+	miR-548an	-
hsa-mir-548f-5	MI0006378	-	miR-548f-5	-
hsa-mir-548i-4	MI0006424	-	miR-548i-4	-
hsa-mir-548m	MI0006400	-	miR-548m	-
hsa-mir-6086	MI0020363	+	miR-6086	-
hsa-mir-6089-1	MI0020366	+	miR-6089-1	-
hsa-mir-6134	MI0021279	-	miR-6134	-
hsa-mir-6857	MI0022703	-	miR-6857	-
hsa-mir-6858	MI0022704	+	miR-6858	-
hsa-mir-6894	MI0022741	-	miR-6894	-
hsa-mir-6895	MI0022742	-	miR-6895	-
hsa-mir-718	MI0012489	-	miR-718	-
hsa-mir-764	MI0003944	+	miR-764	-
hsa-mir-8088	MI0025924	-	miR-8088	-
hsa-mir-890	MI0005533	-	miR-890	-
hsa-mir-891a	MI0005524	-	miR-891a	-
hsa-mir-891b	MI0005534	-	miR-891b	-
hsa-mir-892a	MI0005528	-	miR-892a	-
hsa-mir-892b	MI0005538	-	miR-892b	-
hsa-mir-934	MI0005756	+	miR-934	-
			Confidence: a subjective confidence for the validity of an anotated miRNA

## Sheet: Mouse X-linked miRNAs
miRNA gene	Accession	Strand	miRNA	Confidence
mmu-let-7f-2	MI0000563	+	Let-7f-2	High
mmu-mir-106a	MI0000406	-	miR-106a	High
mmu-mir-1198	MI0006306	+	miR-1198	High
mmu-mir-1264	MI0004130	+	miR-1264	High
mmu-mir-1298	MI0004300	+	miR-1298	High
mmu-mir-188	MI0000230	-	miR-188	High
mmu-mir-18b	MI0005483	-	miR-18b	High
mmu-mir-19b-2	MI0000546	-	miR-19b-2	High
mmu-mir-201	MI0000244	-	miR-201	High
mmu-mir-20b	MI0003536	-	miR-20b	High
mmu-mir-221	MI0000709	-	miR-221	High
mmu-mir-222	MI0000710	-	miR-222	High
mmu-mir-223	MI0000703	+	miR-223	High
mmu-mir-322	MI0000590	-	miR-322	High
mmu-mir-325	MI0000597	-	miR-325	High
mmu-mir-351	MI0000643	-	miR-351	High
mmu-mir-361	MI0000761	-	miR-361	High
mmu-mir-362	MI0000763	-	miR-362	High
mmu-mir-363	MI0000765	-	miR-363	High
mmu-mir-374b	MI0004125	-	miR-374b	High
mmu-mir-374c	MI0014108	+	miR-374c	High
mmu-mir-384	MI0001146	-	miR-384	High
mmu-mir-421	MI0005496	-	miR-421	High
mmu-mir-448	MI0001638	+	miR-448	High
mmu-mir-450a-1	MI0001653	-	miR-450a-1	High
mmu-mir-450a-2	MI0003537	-	miR-450a-2	High
mmu-mir-450b	MI0004705	-	miR-450b	High
mmu-mir-452	MI0001734	-	miR-452	High
mmu-mir-463	MI0002398	-	miR-463	High
mmu-mir-465b-1	MI0005498	-	miR-465b-1	High
mmu-mir-465b-2	MI0005499	-	miR-465b-2	High
mmu-mir-465c-1	MI0005500	-	miR-465c-1	High
mmu-mir-465c-2	MI0005501	-	miR-465c-2	High
mmu-mir-465d	MI0025028	-	miR-465d	High
mmu-mir-470	MI0002405	-	miR-470	High
mmu-mir-471	MI0002406	-	miR-471	High
mmu-mir-500	MI0004702	-	miR-500	High
mmu-mir-501	MI0004703	-	miR-501	High
mmu-mir-503	MI0003538	-	miR-503	High
mmu-mir-504	MI0005515	-	miR-504	High
mmu-mir-532	MI0003206	-	miR-532	High
mmu-mir-542	MI0003522	-	miR-542	High
mmu-mir-547	MI0003523	-	miR-547	High
mmu-mir-652	MI0004965	+	miR-652	High
mmu-mir-672	MI0004258	-	miR-672	High
mmu-mir-676	MI0005003	+	miR-676	High
mmu-mir-7093	MI0022943	+	miR-7093	High
mmu-mir-741	MI0005205	-	miR-741	High
mmu-mir-742	MI0005206	-	miR-742	High
mmu-mir-743a	MI0005207	-	miR-743a	High
mmu-mir-743b	MI0005470	-	miR-743b	High
mmu-mir-764	MI0004310	+	miR-764	High
mmu-mir-871	MI0005471	-	miR-871	High
mmu-mir-878	MI0005548	-	miR-878	High
mmu-mir-880	MI0005473	-	miR-880	High
mmu-mir-881	MI0005474	-	miR-881	High
mmu-mir-883a	MI0005476	-	miR-883a	High
mmu-mir-883b	MI0005477	-	miR-883b	High
mmu-mir-92a-2	MI0000580	-	miR-92a-2	High
mmu-mir-98	MI0000586	+	miR-98	High
mmu-mir-105	MI0005481	-	miR-105	-
mmu-mir-1906-2	MI0015984	-	miR-1906-2	-
mmu-mir-1911	MI0039504	+	miR-1911	-
mmu-mir-1912	MI0014110	+	miR-1912	-
mmu-mir-1970	MI0009968	-	miR-1970	-
mmu-mir-2137	MI0010750	+	miR-2137	-
mmu-mir-224	MI0000711	-	miR-224	-
mmu-mir-3110	MI0014107	+	miR-3110	-
mmu-mir-3112	MI0014109	+	miR-3112	-
mmu-mir-3113	MI0014111	+	miR-3113	-
mmu-mir-3472	MI0014704	+	miR-3472	-
mmu-mir-3473a	MI0014706	-	miR-3473a	-
mmu-mir-3475	MI0004220	+	miR-3475	-
mmu-mir-3552	MI0030344	+	miR-3552	-
mmu-mir-3620	MI0025027	-	miR-3620	-
mmu-mir-465a	MI0002400	-	miR-465a	-
mmu-mir-505	MI0004706	-	miR-505	-
mmu-mir-509	MI0005516	-	miR-509	-
mmu-mir-5116	MI0018025	-	miR-5116	-
mmu-mir-5132	MI0018044	-	miR-5132	-
mmu-mir-5617	MI0019185	-	miR-5617	-
mmu-mir-6382	MI0021913	+	miR-6382	-
mmu-mir-6383	MI0021914	+	miR-6383	-
mmu-mir-6384	MI0021915	-	miR-6384	-
mmu-mir-680-2	MI0004641	+	miR-680-2	-
mmu-mir-7091	MI0022941	-	miR-7091	-
mmu-mir-7092	MI0022942	+	miR-7092	-
mmu-mir-717	MI0004704	-	miR-717	-
mmu-mir-718	MI0004707	-	miR-718	-
mmu-mir-7646	MI0024984	+	miR-7646	-
mmu-mir-767	MI0012530	-	miR-767	-
mmu-mir-7673	MI0025013	+	miR-7673	-

## Sheet: Rat X-linked miRNAs
miRNA	Accession	Strand	miRNA	Confidence
rno-let-7f-2	MI0000834	+	Let-7f-2	High
rno-mir-17-2	MI0006131	-	miR-17-2	High
rno-mir-188	MI0006134	+	miR-188	High
rno-mir-201	MI0012608	+	miR-201	High
rno-mir-20b	MI0003554	-	miR-20b	High
rno-mir-221	MI0000961	+	miR-221	High
rno-mir-222	MI0000962	+	miR-222	High
rno-mir-223	MI0000963	+	miR-223	High
rno-mir-224	MI0003483	-	miR-224	High
rno-mir-322-1	MI0000589	+	miR-322-1	High
rno-mir-322-2	MI0031763	+	miR-322-2	High
rno-mir-325	MI0000596	-	miR-325	High
rno-mir-351-1	MI0000642	+	miR-351-1	High
rno-mir-351-2	MI0031766	+	miR-351-2	High
rno-mir-3559	MI0015421	-	miR-3559	High
rno-mir-3580	MI0015453	-	miR-3580	High
rno-mir-3585	MI0015460	+	miR-3585	High
rno-mir-361	MI0003481	-	miR-361	High
rno-mir-362	MI0012590	+	miR-362	High
rno-mir-374	MI0003552	-	miR-374	High
rno-mir-384	MI0006142	-	miR-384	High
rno-mir-421	MI0001423	-	miR-421	High
rno-mir-448	MI0001639	+	miR-448	High
rno-mir-450a	MI0001654	+	miR-450a	High
rno-mir-450b-1	MI0030362	+	miR-450b-1	High
rno-mir-450b-2	MI0031772	+	miR-450b-2	High
rno-mir-463	MI0006149	-	miR-463	High
rno-mir-465	MI0012612	-	miR-465	High
rno-mir-471	MI0006150	-	miR-471	High
rno-mir-500	MI0006153	+	miR-500	High
rno-mir-501	MI0003480	+	miR-501	High
rno-mir-503-1	MI0003555	+	miR-503-1	High
rno-mir-503-2	MI0031773	+	miR-503-2	High
rno-mir-509	MI0021536	+	miR-509	High
rno-mir-532	MI0006154	+	miR-532	High
rno-mir-542-1	MI0003528	+	miR-542-1	High
rno-mir-542-2	MI0031781	+	miR-542-2	High
rno-mir-542-3	MI0031782	+	miR-542-3	High
rno-mir-547	MI0012613	+	miR-547	High
rno-mir-652	MI0006169	+	miR-652	High
rno-mir-672	MI0006157	-	miR-672	High
rno-mir-676	MI0031786	+	miR-676	High
rno-mir-742	MI0006161	-	miR-742	High
rno-mir-743a	MI0006162	-	miR-743a	High
rno-mir-743b	MI0006115	-	miR-743b	High
rno-mir-764	MI0012616	+	miR-764	High
rno-mir-871	MI0006116	-	miR-871	High
rno-mir-878	MI0006120	-	miR-878	High
rno-mir-881	MI0006123	-	miR-881	High
rno-mir-883	MI0006126	-	miR-883	High
rno-mir-98	MI0000882	+	miR-98	High
rno-mir-105	MI0012587	-	miR-105	-
rno-mir-1298	MI0021845	+	miR-1298	-
rno-mir-1912	MI0015450	+	miR-1912	-
rno-mir-19b-2	MI0000848	-	miR-19b-2	-
rno-mir-3551	MI0015407	-	miR-3551	-
rno-mir-3552	MI0015409	+	miR-3552	-
rno-mir-3560	MI0015422	-	miR-3560	-
rno-mir-3573	MI0015444	+	miR-3573	-
rno-mir-3589	MI0015467	+	miR-3589	-
rno-mir-363	MI0003553	-	miR-363	-
rno-mir-505	MI0003720	-	miR-505	-
rno-mir-5132	MI0030364	+	miR-5132	-
rno-mir-741	MI0015477	-	miR-741	-
rno-mir-880	MI0006122	-	miR-880	-
rno-mir-92a-2	MI0000879	-	miR-92a-2	-

## Sheet: Common X-linked miRNAs
Human			Mouse			Rat
miRNA gene	Confidence		miRNA gene	Confidence		miRNA gene	Confidence
hsa-let-7f-2	High		mmu-let-7f-2	High		rno-let-7f-2	High
hsa-mir-106a	High		mmu-mir-106a	High
hsa-mir-1298	High		mmu-mir-1298	High
hsa-mir-188	High		mmu-mir-188	High		rno-mir-188	High
hsa-mir-18b	High		mmu-mir-18b	High
hsa-mir-19b-2	High		mmu-mir-19b-2	High
hsa-mir-20b	High		mmu-mir-20b	High		rno-mir-20b	High
hsa-mir-221	High		mmu-mir-221	High		rno-mir-221	High
hsa-mir-222	High		mmu-mir-222	High		rno-mir-222	High
hsa-mir-223	High		mmu-mir-223	High		rno-mir-223	High
hsa-mir-224	High					rno-mir-224	High
hsa-mir-361	High		mmu-mir-361	High		rno-mir-361	High
hsa-mir-362	High		mmu-mir-362	High		rno-mir-362	High
hsa-mir-363	High		mmu-mir-363	High
hsa-mir-374b	High		mmu-mir-374b	High
hsa-mir-421	High		mmu-mir-421	High		rno-mir-421	High
hsa-mir-450a-1	High		mmu-mir-450a-1	High
hsa-mir-450a-2	High		mmu-mir-450a-2	High
hsa-mir-450b	High		mmu-mir-450b	High
hsa-mir-452	High		mmu-mir-452	High
hsa-mir-501	High		mmu-mir-501	High		rno-mir-501	High
hsa-mir-503	High		mmu-mir-503	High
hsa-mir-504	High		mmu-mir-504	High
hsa-mir-532	High		mmu-mir-532	High		rno-mir-532	High
hsa-mir-542	High		mmu-mir-542	High
hsa-mir-652	High		mmu-mir-652	High		rno-mir-652	High
hsa-mir-676	High		mmu-mir-676	High		rno-mir-676	High
hsa-mir-92a-2	High		mmu-mir-92a-2	High
hsa-mir-98	High		mmu-mir-98	High		rno-mir-98	High
hsa-mir-105-1	High		mmu-mir-1198	High		rno-mir-17-2	High
hsa-mir-105-2	High		mmu-mir-1264	High		rno-mir-201	High
hsa-mir-1277	High		mmu-mir-201	High		rno-mir-322-1	High
hsa-mir-1912	High		mmu-mir-322	High		rno-mir-322-2	High
hsa-mir-2114	High		mmu-mir-325	High		rno-mir-325	High
hsa-mir-374a	High		mmu-mir-351	High		rno-mir-351-1	High
hsa-mir-424	High		mmu-mir-374c	High		rno-mir-351-2	High
hsa-mir-500a	High		mmu-mir-384	High		rno-mir-3559	High
hsa-mir-502	High		mmu-mir-448	High		rno-mir-3580	High
hsa-mir-506	High		mmu-mir-463	High		rno-mir-3585	High
hsa-mir-508	High		mmu-mir-465b-1	High		rno-mir-374	High
hsa-mir-509-1	High		mmu-mir-465b-2	High		rno-mir-384	High
hsa-mir-509-2	High		mmu-mir-465c-1	High		rno-mir-448	High
hsa-mir-509-3	High		mmu-mir-465c-2	High		rno-mir-450a	High
hsa-mir-510	High		mmu-mir-465d	High		rno-mir-450b-1	High
hsa-mir-513a-1	High		mmu-mir-470	High		rno-mir-450b-2	High
hsa-mir-513a-2	High		mmu-mir-471	High		rno-mir-463	High
hsa-mir-513b	High		mmu-mir-500	High		rno-mir-465	High
hsa-mir-513c	High		mmu-mir-547	High		rno-mir-471	High
hsa-mir-514a-1	High		mmu-mir-672	High		rno-mir-500	High
hsa-mir-514a-2	High		mmu-mir-7093	High		rno-mir-503-1	High
hsa-mir-514a-3	High		mmu-mir-741	High		rno-mir-503-2	High
hsa-mir-514b	High		mmu-mir-742	High		rno-mir-509	High
hsa-mir-545	High		mmu-mir-743a	High		rno-mir-542-1	High
hsa-mir-548am	High		mmu-mir-743b	High		rno-mir-542-2	High
hsa-mir-548ax	High		mmu-mir-764	High		rno-mir-542-3	High
hsa-mir-651	High		mmu-mir-871	High		rno-mir-547	High
hsa-mir-660	High		mmu-mir-878	High		rno-mir-672	High
hsa-mir-664b	High		mmu-mir-880	High		rno-mir-742	High
hsa-mir-766	High		mmu-mir-881	High		rno-mir-743a	High
hsa-mir-767	High		mmu-mir-883a	High		rno-mir-743b	High
hsa-mir-888	High		mmu-mir-883b	High		rno-mir-764	High
hsa-mir-892c	High		mmu-mir-105	-		rno-mir-871	High
hsa-mir-4536-2	Low		mmu-mir-1906-2	-		rno-mir-878	High
hsa-mir-1184-1	-		mmu-mir-1911	-		rno-mir-881	High
hsa-mir-1184-2	-		mmu-mir-1912	-		rno-mir-883	High
hsa-mir-1184-3	-		mmu-mir-1970	-		rno-mir-105	-
hsa-mir-12129	-		mmu-mir-2137	-		rno-mir-1298	-
hsa-mir-1264	-		mmu-mir-224	-		rno-mir-1912	-
hsa-mir-1321	-		mmu-mir-3110	-		rno-mir-19b-2	-
hsa-mir-1468	-		mmu-mir-3112	-		rno-mir-3551	-
hsa-mir-1587	-		mmu-mir-3113	-		rno-mir-3552	-
hsa-mir-1911	-		mmu-mir-3472	-		rno-mir-3560	-
hsa-mir-23c	-		mmu-mir-3473a	-		rno-mir-3573	-
hsa-mir-3202-1	-		mmu-mir-3475	-		rno-mir-3589	-
hsa-mir-3202-2	-		mmu-mir-3552	-		rno-mir-363	-
hsa-mir-320d-2	-		mmu-mir-3620	-		rno-mir-505	-
hsa-mir-325	-		mmu-mir-465a	-		rno-mir-5132	-
hsa-mir-3672	-		mmu-mir-505	-		rno-mir-741	-
hsa-mir-3690-1	-		mmu-mir-509	-		rno-mir-880	-
hsa-mir-374c	-		mmu-mir-5116	-		rno-mir-92a-2	-
hsa-mir-384	-		mmu-mir-5132	-
hsa-mir-3915	-		mmu-mir-5617	-
hsa-mir-3937	-		mmu-mir-6382	-
hsa-mir-3978	-		mmu-mir-6383	-
hsa-mir-4328	-		mmu-mir-6384	-
hsa-mir-4329	-		mmu-mir-680-2	-
hsa-mir-4330	-		mmu-mir-7091	-
hsa-mir-448	-		mmu-mir-7092	-
hsa-mir-4536-1	-		mmu-mir-717	-
hsa-mir-4666b	-		mmu-mir-718	-
hsa-mir-4767	-		mmu-mir-7646	-
hsa-mir-4768	-		mmu-mir-767	-
hsa-mir-4769	-		mmu-mir-7673	-
hsa-mir-4770	-
hsa-mir-500b	-
hsa-mir-505	-
hsa-mir-507	-
hsa-mir-548aj-2	-
hsa-mir-548an	-
hsa-mir-548f-5	-
hsa-mir-548i-4	-
hsa-mir-548m	-
hsa-mir-6086	-
hsa-mir-6089-1	-
hsa-mir-6134	-
hsa-mir-6857	-
hsa-mir-6858	-
hsa-mir-6894	-
hsa-mir-6895	-
hsa-mir-718	-
hsa-mir-764	-
hsa-mir-8088	-
hsa-mir-890	-
hsa-mir-891a	-
hsa-mir-891b	-
hsa-mir-892a	-
hsa-mir-892b	-
hsa-mir-934	-

## Sheet: Y-linked
miRNA gene	Accession	Strand	Confidence
hsa-mir-12120	MI0039722	+	-
hsa-mir-3690-2	MI0023561	+	-
hsa-mir-6089-2	MI0023563	+	-
hsa-mir-9985	MI0032313	+	-
